# Supplementary material for: An external validation of coding for childhood maltreatment in routinely collected primary and secondary care data
Source: Sci Rep. 2023 May 19;13:8138. doi: 10.1038/s41598-023-34011-3 (PMC10199091; doi:10.1038/s41598-023-34011-3)
Supplement: Supplementary file 2 — Supplementary Information 2. [file 41598_2023_34011_MOESM2_ESM.xlsx]

## Sheet: Sheet1
Codes category	Maltreatment Type		Age	Read Code	DESCRIPTION
Child protection	Neglect		<18	13WT4	child protect category neglect | child protection category neglect
Child protection	Other		<18	3874.	Multidisciplinary case conference
Child protection	Other		<18	092..	Supervisors-protective service
Child protection	Other		<18	092Z.	Protective supervisors NOS
Child protection	Other		<18	13Hl.	Subject of multi-agency public protection arrangements
Child protection	Other		<18	13IC.	child on at risk register
Child protection	Other		<18	13ICZ	child on at risk regist no
Child protection	Other		<18	13Id.	on child protection register
Child protection	Other		<18	13Ie.	child on supervision order
Child protection	Other		<18	13IM.	child on protection register
Child protection	Other		<18	13Iv.	subject child protection plan | subject to child protection plan
Child protection	Other		<18	13WT.	child protection observation
Child protection	Other		<18	13WT0	child protection category
Child protection	Other		<18	64c..	child protection procedure
Child protection	Other		<18	8CM6.	child protection plan
Child protection	Other		<18	8CM60	child protect core grp meeting | child protection core group meeting
Child protection	Other		<18	8Hkh.	refer safeguardng childrn team | referral to safeguarding children team
Child protection	Other		<18	9Eq..	Child protection conference report submitted
Child protection	Other		<18	9F7..	Place of safety court order
Child protection	Other		<18	9FA..	child protection medical exam | child protection medical examination
Child protection	Other		<18	9H3Z.	Court of protect cert NOS
Child protection	Other		<18	Z331.	child protection plan
Child protection	Other		<18	Z3311	intra-agency protection plan
Child protection	Other		<18	Z35..	child protection procedure
Child protection	Other		<18	Z351.	immediate protection of child
Child protection	Other		<18	Z352.	child protection investigation
Child protection	Other		<18	Z3521	child abuse investigation
Child protection	Other		<18	Z9KG1	Patient protection monitoring
Child protection	Other		<18	ZH119	Surveillance for child protection
Child protection	Physical		<18	13WT2	child protect categry physical | child protection category physical
Child protection	Psychological		<18	13WT1	child protect catgry emotional | child protection category emotional
Child protection	Sexual		<18	13WC.	incest
Child protection	Sexual		<18	13WT3	child protect category sexual | child protection category sexual
Genital mutilation	Physical		<18	K578.	female genital mutilation
Genital mutilation	Physical		<18	K5780	fgm type i - who classifn | female genital mutilation type i - who classification | female genital mutilation type i - world health organisation classification
Genital mutilation	Physical		<18	K5781	fgm type ii - who classifn | female genital mutilation type ii - who classification | female genital mutilation type ii - world health organisation classification
Genital mutilation	Physical		<18	K5782	fgm type iii - who classifn | female genital mutilation type iii - who classification | female genital mutilation type iii - world health organisation classification
Genital mutilation	Physical		<18	K5783	fgm type iv - who classifn | female genital mutilation type iv - who classification | female genital mutilation type iv - world health organisation classification
Genital mutualation	Physical		<18	15L..	Country in which patient underwent female genital mutilation
Genital mutualation	Physical		<18	7C256	Ritual circumcision
Genital mutualation	Physical		<18	7D000	Clitoridectomy NEC
Genital mutualation	Physical		<18	7D001	Ritual clitoridectomy
Genital mutualation	Physical		<18	7D045	Deinfibulation of vulva
Genital mutualation	Physical		<18	ZV159	History of female genital mutilation
Genital mutualation	Physical		<18	ZV502	[V]Ritual circumcision
Genital mutualation H/O	Physical		<18	15K..	history of fgm | history of female genital mutilation
Genital mutualation H/O	Physical		<18	15K0.	h/o: fem gen mutilation type 3 | h/o: female genital mutilation type 3
Genital mutualation H/O	Physical		<18	15K1.	h/o fgm under 1 yr age | h/o: female genital mutilation under 1 year of age
Genital mutualation H/O	Physical		<18	15K2.	h/o fgm btwn 1 and 5 yrs age | h/o: fgm between 1 and under 5 years of age | h/o: female genital mutilation between 1 and under 5 years of age
Genital mutualation H/O	Physical		<18	15K3.	h/o fgm btwn 5 and 10 yrs age | h/o: fgm between 5 and under 10 years of age | h/o: female genital mutilation between 5 and under 10 years of age
Genital mutualation H/O	Physical		<18	15K4.	h/o fgm btwn 10 and 15 yrs age | h/o: fgm between 10 and under 15 years of age | h/o: female genital mutilation between 10 and under 15 years of age
Genital mutualation H/O	Physical		<18	15K5.	h/o fgm btwn 15 and 18 yrs age | h/o: fgm between 15 and under 18 years of age | h/o: female genital mutilation between 15 and under 18 years of age
Genital mutualation H/O	Physical		<18	15K6.	h/o fgm at 18 yrs or over | h/o: female genital mutilation at 18 years of age or over
Maltreatment	Neglect		<18	13II.	child deserted by parents
Maltreatment	Neglect		<1	8GE1.	abandoned baby care
Maltreatment	Neglect		<18	SN551	nutritional maltreatment,child | nutritional maltreatment of child
Maltreatment	Neglect		<18	SN554	multiple deprivation of child
Maltreatment	Neglect		<18	SN570	neglect or abandonment
Maltreatment	Neglect		<18	TE4..	accid.-hunger/thirst/neglect | accidents due to hunger, thirst, exposure and neglect
Maltreatment	Neglect		<18	TE40.	accid.-abandon helpless person | accidents due to abandonment or neglect of helpless person
Maltreatment	Neglect		<1	TE400	accid.-abandon newborn | accident due to abandonment of newborn
Maltreatment	Neglect		<1	TE401	accid.-neglect newborn | accident due to neglect of newborn
Maltreatment	Neglect		<18	TE40z	acc.-abandon helpless pers.nos | accident due to abandonment/neglect of helpless person nos | accident due to abandonment or neglect of helpless person nos
Maltreatment	Neglect		<18	TLx4.	assault - criminal neglect | assault by criminal neglect
Maltreatment	Neglect		<18	TLx40	abandon child-criminal neglect | abandonment of child with intent to injure or kill
Maltreatment	Neglect		<18	TLx41	abandon infant-criminal negl. | abandonment of infant with intent to injure or kill
Maltreatment	Neglect		<18	TLx4z	abandon helpless person nos | abandonment of helpless person nos
Maltreatment	Neglect		<18	U3M..	[x]neglect and abandonment
Maltreatment	Neglect		<18	U3M0.	[x]neglect/abandonm by partner | [x]neglect and abandonment, by spouse or partner
Maltreatment	Neglect		<18	U3M1.	[x]neglect/abandonm by parent | [x]neglect and abandonment, by parent
Maltreatment	Neglect		<18	U3M2.	[x]neglect/abandonm by friend | [x]neglect and abandonment, by acquaintance or friend
Maltreatment	Neglect		<18	U3My.	[x]neglect/abandonm by os pers | [x]neglect and abandonment, by other specified persons
Maltreatment	Neglect		<18	U3Mz.	[x]neglect/aband, by unsp pers | [x]neglect and abandonment, by unspecified person
Maltreatment	Neglect		<18	ZV4H3	[v]emotional neglect of child
Maltreatment	Neglect		<18	ZV4H4	[v]oth prob rltd/neglct upbrng | [v]other problems related to neglect in upbringing
Maltreatment	Neglect		<18	ZVu4B	[x]oth prob rel neglec,upbring | [x]other problems related to neglect in upbringing
Maltreatment	Other		<18	133I.	Abandoned child
Maltreatment	Other		<18	13W40	Child/parent violence
Maltreatment	Other		<18	SN55.	child maltreatment syndrome
Maltreatment	Other		<18	SN55z	child maltreatment syndr.nos | child maltreatment syndrome nos
Maltreatment	Other		<18	SN57.	maltreatment syndromes
Maltreatment	Other		<18	SN572	child affec munchausen proxy | child affected by munchausen's by proxy
Maltreatment	Other		<18	SyuH5	[x]other maltreatment syndrom | [x]other maltreatment syndromes
Maltreatment	Other		<18	U3N..	[x]oth maltreatment syndromes | [x]other maltreatment syndromes
Maltreatment	Other		<18	U3N0.	[x]oth maltr syndr by partner | [x]other maltreatment syndromes, by spouse or partner
Maltreatment	Other		<18	U3N1.	[x]oth maltr syndr by parent | [x]other maltreatment syndromes, by parent
Maltreatment	Other		<18	U3N2.	[x]oth maltr syndr by friend | [x]other maltreatment syndromes, by acquaintance or friend
Maltreatment	Other		<18	U3N3.	[x]oth maltr syndr by official | [x]other maltreatment syndromes, by official authorities
Maltreatment	Other		<18	U3Ny.	[x]oth maltr syndr by os pers | [x]other maltreatment syndromes, by other specified persons
Maltreatment	Other		<18	U3Nz.	[x]oth maltr syndr by unsp per | [x]other maltreatment syndromes, by unspecified person
Maltreatment	Other		<18	U3P..	[x]maltreatment
Maltreatment	Other		<18	U3P0.	[x]maltreatment spouse partner | [x]maltreatment, by spouse or partner
Maltreatment	Other		<18	U3P1.	[x]maltreatment, by parent
Maltreatment	Other		<18	U3P2.	[x]maltreatm acqaint or friend | [x]maltreatment, by acquaintance or friend
Maltreatment	Other		<18	U3P3.	[x]maltreatm offic authorities | [x]maltreatment, by official authorities
Maltreatment	Other		<18	U3Py.	[x]maltreatment oth spec pers | [x]maltreatment, by other specified persons
Maltreatment	Other		<18	U3Pz.	[x]maltreatment unspec person | [x]maltreatment, by unspecified person
Maltreatment	Other		<18	Z41..	Abuse counselling
Maltreatment	Other		<18	ZV4F8	[v]targ perc advers discr/pers | [v]target of perceived adverse discrimination & persecution | [v]target of perceived adverse discrimination and persecution
Maltreatment	Other		<18	ZV4Hy	[v]oth spcf prob reltd/upbring | [v]other specified problems related to upbringing
Maltreatment	Other		<18	ZV612	[v]child abuse
Maltreatment	Psychological		<18	13H7.	Unwanted child
Maltreatment	Psychological		<18	Eu6y2	[X]Munchausen's by proxy
Maltreatment	Psychological		<18	SN550	emotional maltreatment, child | emotional maltreatment of child
Maltreatment	Psychological		<18	TE404	Exposure to weather conditions resulting from abandonment
Maltreatment	Psychological		<18	Z22A9	Unwanted child
Maltreatment	Psychological		<18	Z413.	Verbal abuse counselling
Maltreatment	Psychological		<18	ZU272	Deserted by parents
Maltreatment	Psychological		<18	ZV4H2	[v]hostil toward+scapgoat/chld | [v]hostility towards and scapegoating of child
Maltreatment	Psychological		<18	ZV4H5	[v]inap par prss+abn qual upbg | [v]inappropriat parental press+oth abn qualities/upbringing | [v]inappropriate parental pressure and other abnormal qualities of upbringing
Maltreatment	Psychological		<18	ZV4H6	[v]lack of learning/play exper | [v]lack of learning and play experience
Maltreatment	Sexual		<18	SN571	sexual abuse
Maltreatment	Sexual		<18	Z411.	Sexual abuse counselling
Maltreatment	Sexual		<18	ZV4F9	[v]prob,all sex ab ch,outs sup | [v]probs rel alleg sex abuse child by pers out prim sup grp | [v]problems related to alleged sexual of abuse child by person outside primary support group
Maltreatment	Sexual		<18	ZV4G4	[v]pb/al sx ab cld/pr pri s gp | [v]problem relatd/alleg sex abuse cld by person prim sup grp | [v]problems related to alleged sex abuse child by person within primary support group
Maltreatment H/O	Neglect		<18	14XR.	victim neglect & acts omission | victim of neglect and acts of omission
Maltreatment H/O	Neglect		<18	ZV1B4	[v]personal history of neglect
Maltreatment H/O	Other		<18	6254.	a/n care: h/o child abuse
Maltreatment H/O	Other		<18	13IC0	removed - child abuse register
Maltreatment H/O	Other		<18	13IO.	child removed protect register | child removed from protection register
Maltreatment H/O	Other		<18	13Iw.	no longr sub child protct plan | no longer subject to child protection plan
Maltreatment H/O	Other		<18	14X..	history of abuse
Maltreatment H/O	Other		<18	14XD.	history of domestic abuse
Maltreatment H/O	Other		<18	14XF.	victim of human trafficking
Maltreatment H/O	Other		<18	14XG.	victim of domestic abuse
Maltreatment H/O	Other		<18	14XK.	victim of financial abuse
Maltreatment H/O	Other		<18	14XL.	victim of modern slavery
Maltreatment H/O	Other		<18	14XM.	victim of forced labour
Maltreatment H/O	Other		<18	14XN.	victim of domestic servitude
Maltreatment H/O	Other		<18	14XP.	victim of discriminatory abuse
Maltreatment H/O	Other		<18	14XQ.	victim of organisational abuse
Maltreatment H/O	Other		<18	9NgB.	child no longer safeguard cncn | child no longer safeguarding concern
Maltreatment H/O	Physical		<18	14X0.	history of physical abuse
Maltreatment H/O	Physical		<18	14X3.	history of domestic violence
Maltreatment H/O	Physical		<18	14X5.	victim of physical abuse
Maltreatment H/O	Physical		<18	14X8.	victim of domestic violence
Maltreatment H/O	Physical		<18	14XD1	h/o domestic physical abuse | history of domestic physical abuse
Maltreatment H/O	Physical		<18	14XE.	h/o: be victim domestc violenc | history of being victim of domestic violence
Maltreatment H/O	Physical		<18	1M60.	punishing with pain
Maltreatment	Physical		<18	Eu620	[X]Personality change after torture
Maltreatment	Physical		<18	SN420	Deprivation of food, unspecified
Maltreatment	Physical		<18	SN430	Deprivation of water
Maltreatment	Physical		<18	SN552	non-accidental injury to child
Maltreatment	Physical		<18	SN553	battered baby/child syndr.nos | battered baby or child syndrome nos
Maltreatment	Physical		<18	SN555	physical abuse of child
Maltreatment	Physical		<18	SN556	non-acc traum hed inj to child | non-accidental traumatic head injury to child
Maltreatment	Physical		<18	SN560	battered person unspec.syndr. | battered person unspecified, syndrome
Maltreatment	Physical		<18	TL7..	child battering/other maltreat | child battering and other maltreatment
Maltreatment	Physical		<18	TL70.	child battering - parent | child battering or other maltreatment by parent
Maltreatment	Physical		<18	TL7y.	child battering - other person | child battering or other maltreatment by other spec person | child battering or other maltreatment by other specified person
Maltreatment	Physical		<18	TL7z.	child battering - person nos | child battering or other maltreatment by person nos
Maltreatment	Physical		<18	U1B3.	[X]Starvation
Maltreatment	Physical		<18	Z412.	Physical abuse counselling
Maltreatment	Physical		<18	ZV4G5	[V]Problems related to alleged physical abuse of child
Maltreatment	Physical		<18	ZV4J8	[v]victim of torture
Maltreatment H/O	Psychological		<18	14X2.	history of emotional abuse
Maltreatment H/O	Psychological		<18	14X7.	victim of emotional abuse
Maltreatment H/O	Psychological		<18	14XD0	h/o domestic emotional abuse | history of domestic emotional abuse
Maltreatment H/O	Psychological		<18	14XJ.	victim of psychological abuse
Maltreatment H/O	Psychological		<18	ZV154	[v]ph - psychological trauma | [v]personal history of psychological trauma
Maltreatment H/O	Sexual		<18	14X1.	history of sexual abuse
Maltreatment H/O	Sexual		<18	14X6.	victim of sexual abuse
Maltreatment H/O	Sexual		<18	14X60	victim of sexual harassment
Maltreatment H/O	Sexual		<18	14XD2	h/o domestic sexual abuse | history of domestic sexual abuse
Maltreatment H/O	Sexual		<18	14XH.	victim child sexual exploitatn | victim of child sexual exploitation
Prostitute	Sexual		<18	0AK..	Prostitutes
Prostitute	Sexual		<18	0AK1.	Female prostitute
Prostitute	Sexual		<18	0AK2.	Male prostitute
Prostitute	Sexual		<18	0AK3.	Child prostitute
Prostitute	Sexual		<18	0AKZ.	Prostitute NOS
Prostitute	Sexual		<18	0AL..	Sex worker
H/O Prostitute	Sexual		<18	14Of.	Former sex worker
Prostitute	Sexual		<18	ZV705	[V]Prostitute health examination
