# Supplementary material for: An external validation of coding for childhood maltreatment in routinely collected primary and secondary care data
Source: Sci Rep. 2023 May 19;13:8138. doi: 10.1038/s41598-023-34011-3 (PMC10199091; doi:10.1038/s41598-023-34011-3)
Supplement: Supplementary file 3 — Supplementary Information 3. [file 41598_2023_34011_MOESM3_ESM.xlsx]

## Sheet: Sheet1
Code Category	Maltreatment Type	Age limits	ICD 10	DESCRIPTION
Emotional Trauma p/h	Psychological	<18	Z914	personal history of psychological trauma, not elsewhere classified
Genital mutilation	Physical	<18	Z917	personal history of female genital mutilation
Maltreatment	Negelect	<18	T740	neglect or abandonment
Maltreatment	Negelect	<18	Y06	neglect and abandonment
Maltreatment	Negelect	<18	Y060	by spouse, partner
Maltreatment	Negelect	<18	Y061	by parent
Maltreatment	Negelect	<18	Y062	by acquaintance or friend
Maltreatment	Negelect	<18	Y068	by other specified persons
Maltreatment	Negelect	<18	Y069	by unspecified person
Maltreatment	Negelect	<18	Y070	by spouse, partner
Maltreatment	Negelect	<18	Y071	by parent
Maltreatment	Negelect	<18	Z620	inadequate parental supervision and control
Maltreatment	Negelect	<18	Z624	emotional neglect of child
Maltreatment	Negelect	<18	Z625	other problems related to neglect in upbringing
Maltreatment	Negelect	<18	Z628	Personalhistoryofneglectinchildhood
Maltreatment	Other	<18	T74	Maltreatment syndromes
Maltreatment	Other	<18	T748	other maltreatment syndromes
Maltreatment	Other	<18	T749	maltreatment syndrome, unspecified
Maltreatment	Other	<18	Y07	other maltreatment syndromes
Maltreatment	Other	<18	Y072	by acquaintance or friend
Maltreatment	Other	<18	Y073	by official authorities
Maltreatment	Other	<18	Y078	by other specified persons
Maltreatment	Other	<18	Z605	Target of perceived adverse discrimination and persecution
Maltreatment	Other	<18	Z628	Personalhistoryofunspecifiedabuseinchildhood
Maltreatment	Other	<18	Z918	Personal history of other specified risk-factors, not elsewhere classified
Maltreatment	Physical	<18	T741	physical abuse
Maltreatment	Physical	<18	Z628	Personal history of physical and sexual abuse in childhood
Maltreatment	Psychological	<18	T743	psychological abuse
Maltreatment	Psychological	<18	Y079	by unspecified person / mental cruelty
Maltreatment	Psychological	<18	Z623	hostility towards and scapegoating of child
Maltreatment	Psychological	<18	Z626	inappropriate parental pressure and other abnormal qualities of upbringing
Maltreatment	Psychological	<18	Z628	Personalhistoryofpsychologicalabuseinchildhood
Maltreatment	Sexual	<18	T742	sexual abuse
Maltreatment	Sexual	<18	Z628	Personal history of forced labor or sexual exploitation in childhood
