# Supplementary material for: An external validation of coding for childhood maltreatment in routinely collected primary and secondary care data
Source: Sci Rep. 2023 May 19;13:8138. doi: 10.1038/s41598-023-34011-3 (PMC10199091; doi:10.1038/s41598-023-34011-3)
Supplement: Supplementary file 4 — Supplementary Information 4. [file 41598_2023_34011_MOESM4_ESM.xlsx]

## Sheet: Sheet1
Codes Category	Maltreatment Type		NOTES.Age	READ_CODE	DESCRIPTION
At risk	Psychological		<18	13ZZ5	at risk of domestic servitude
family	Psychological		<18	12K7.	Mother victim of domestic violence
Assault	Physical		<18	TL0..	Homicide and assault by fight, brawl and rape
Assault	Physical		<18	TL0z.	Homicide or assault by fight, brawl or rape NOS
Assault	Sexual		<18	TL01.	Homicide or assault by rape
Assault	Sexual		<18	ZV715	[V]Observation following alleged rape or seduction
Assault	Other		<18	13Za.	Victim of bullying when not in school
Assault	Other		<18	1JE..	Suspected assault - allegation made
Assault	Other		<18	69A6.	Exam for alleged rape
Assault	Physical		<18	R00zA	[D]Physical violence
Assault	Physical		<18	TL...	Homicide and injury purposely inflicted by other persons
Assault	Physical		<18	TL00.	Homicide or assault by unarmed fight or brawl
Assault	Physical		<18	TL1..	Assault by corrosive or caustic substance, except poisoning
Assault	Physical		<18	TL10.	Assault by acid
Assault	Physical		<18	TL11.	Assault by caustic substance
Assault	Physical		<18	TL1z.	Assault by corrosive substance NOS
Assault	Physical		<18	TL2..	Assault by poisoning
Assault	Physical		<18	TL20.	Assault by poisoning by drugs or medicines
Assault	Physical		<18	TL22.	Assault by poisoning by other gases or vapours
Assault	Physical		<18	TL2z.	Assault by poisoning NOS
Assault	Physical		<18	TL3..	Assault by hanging and strangulation
Assault	Physical		<18	TL31.	Assault by hanging
Assault	Physical		<18	TL32.	Assault by strangulation
Assault	Physical		<18	TL33.	Assault by suffocation
Assault	Physical		<18	TL4..	Assault by drowning
Assault	Physical		<18	TL5..	Assault by firearms and explosives
Assault	Physical		<18	TL50.	Assault by handgun
Assault	Physical		<18	TL500	Assault by pistol
Assault	Physical		<18	TL501	Assault by revolver
Assault	Physical		<18	TL50z	Assault by handgun NOS
Assault	Physical		<18	TL51.	Assault by shotgun
Assault	Physical		<18	TL53.	Assault by military firearms
Assault	Physical		<18	TL54.	Assault by other firearms
Assault	Physical		<18	TL55.	Assault by antipersonnel bomb
Assault	Physical		<18	TL56.	Assault by petrol bomb
Assault	Physical		<18	TL57.	Assault by letter bomb
Assault	Physical		<18	TL5x.	Deliberate shooting NOS
Assault	Physical		<18	TL5y0	Assault by bomb in car
Assault	Physical		<18	TL5y1	Assault by bomb in house
Assault	Physical		<18	TL5yy	Assault by bomb NOS
Assault	Physical		<18	TL5z.	Assault by explosive NOS
Assault	Physical		<18	TL6..	Assault by cutting and stabbing instruments
Assault	Physical		<18	TL60.	Homicidal cut of any part of body
Assault	Physical		<18	TL61.	Homicidal puncture of any part of body
Assault	Physical		<18	TL62.	Homicidal stab of any part of body
Assault	Physical		<18	TL63.	Cut in fight
Assault	Physical		<18	TL64.	Stabbed in fight
Assault	Physical		<18	TL6z.	Assault by cutting or stabbing NOS
Assault	Physical		<18	TL9..	Homicide
Assault	Physical		<18	TLx..	Assault by other means
Assault	Physical		<18	TLx0.	Assault by fire
Assault	Physical		<18	TLx00	Assault by arson
Assault	Physical		<18	TLx0z	Assault by homicidal burns NOS
Assault	Physical		<18	TLx1.	Assault by pushing from high place
Assault	Physical		<18	TLx2.	Assault by striking by blunt or thrown object
Assault	Physical		<18	TLx20	Assault by striking by blunt object
Assault	Physical		<18	TLx21	Assault by striking by thrown object
Assault	Physical		<18	TLx2z	Assault by striking by blunt or thrown object NOS
Assault	Physical		<18	TLx3.	Assault by hot liquid
Assault	Physical		<18	TLxy.	Assault by other specified means
Assault	Physical		<18	TLxyz	Assault by other means NOS
Assault	Physical		<18	TLxz.	Assault by unspecified means
Assault	Physical		<18	TLxz0	Manslaughter, nonaccidental, NOS
Assault	Physical		<18	TLxz1	Assassination attempt NOS
Assault	Physical		<18	TLxz2	Assassination successful NOS
Assault	Physical		<18	TLxz3	Murder attempt NOS
Assault	Physical		<18	TLxz4	Murder successful NOS
Assault	Physical		<18	TLxzz	Assault by means NOS
Assault	Physical		<18	TLy..	Late effects of homicide or assault
Assault	Physical		<18	TLz..	Homicide or assault NOS
Assault	Physical		<18	U1032	[X]Oth fall lvl col/push anoth per occ sch/inst/pub adm area
Assault	Physical		<18	U1035	[X]Oth fall sme levl coll/push anth pers occ trad/serv area
Assault	Physical		<18	U103y	[X]Oth fall sme levl coll/push anoth per occ oth spec place
Assault	Physical		<18	U110.	[X]Struck by thrown projected or falling object
Assault	Physical		<18	U1100	[X]Struck by thrown projectd/falling object occurrn at home
Assault	Physical		<18	U1107	[X]Struck by thrown projectd/falling object occurrn on farm
Assault	Physical		<18	U110y	[X]Struck by thrwn projectd/fallng obj occ oth specif place
Assault	Physical		<18	U110z	[X]Struck by thrwn projectd/fallng obj occ unspecif place
Assault	Physical		<18	U112.	[X]Striking against or struck by other objects
Assault	Physical		<18	U1121	[X]Strikng against/struck by other object occ in resid inst
Assault	Physical		<18	U1124	[X]Strikng against/strck by othr objct occ on street/highway
Assault	Physical		<18	U112z	[X]Strikng against/struck by othrr object occ unspecif place
Assault	Physical		<18	U1164	[X]Contact with knife sword/dagger occurrn on street/highwy
Assault	Physical		<18	U11C.	[X]Handgun discharge
Assault	Physical		<18	U11C0	[X]Handgun discharge, occurrence at home
Assault	Physical		<18	U11C4	[X]Handgun discharge, occurrence on street and highway
Assault	Physical		<18	U11Cz	[X]Handgun discharge, occurrence at unspecified place
Assault	Physical		<18	U11D.	[X]Rifle shotgun and larger firearm discharge
Assault	Physical		<18	U11D3	[X]Rifle shotgun+largr firarm disch occ at sport/athlet area
Assault	Physical		<18	U11D5	[X]Rifle shotgun+largr firarm disch occ at trade/servce area
Assault	Physical		<18	U11Dz	[X]Rifle shotgun+largr firearm disch occ at unspecif place
Assault	Physical		<18	U11E.	[X]Discharge from other and unspecified firearms
Assault	Physical		<18	U11E1	[X]Disch from other/unspecif firearms occ in resid instit'n
Assault	Physical		<18	U11E5	[X]Disch from oth/unspecif firearm occ at trade/servce area
Assault	Physical		<18	U11E9	[X]Disch from oth/unspecif firearm occ at unspecified place
Assault	Physical		<18	U120.	[X]Hit struck kicked twistd bitten/scratchd by anoth person
Assault	Physical		<18	U120.	[X]Hit struck kicked twistd bitten/scratchd by anoth person
Assault	Physical		<18	U1200	[X]Hit struck kick twist bitten/scratch anoth pers occ home
Assault	Physical		<18	U1201	[X]Hit struck kick twist bit/scratch anoth pers resid instit
Assault	Physical		<18	U1202	[X]Hit strck kick twst bit/scr prs sch oth inst/pub adm area
Assault	Physical		<18	U1203	[X]Hit strck kick twist bit/scrtch anoth pers sprt/athl area
Assault	Physical		<18	U1204	[X]Hit strck kick twist bittn/scrtch anoth pers street/h'way
Assault	Physical		<18	U1206	[X]Hit strck kick twist bit/scr anoth pers indust/cnstr area
Assault	Physical		<18	U1207	[X]Hit struck kick twist bitten/scratch anoth pers occ farm
Assault	Physical		<18	U120y	[X]Hit strck kick twist bit/scr anoth pers oth specif place
Assault	Physical		<18	U120z	[X]Hit strck kick twist bit/scr anoth pers oth unspecif plce
Assault	Physical		<18	U1214	[X]Strik agnst/bump into by anoth pers occ on street/highway
Assault	Physical		<18	U122.	[X]Crushed, pushed or stepped on by crowd or human stampede
Assault	Physical		<18	U1221	[X]Crush push/step on by crowd/humn stampede occ resid inst
Assault	Physical		<18	U122y	[X]Crush push/step by crowd/human stampede oth specif place
Assault	Physical		<18	U3...	[X]Assault
Assault	Physical		<18	U30..	[X]Assault by drugs, medicaments and biological substances
Assault	Physical		<18	U302.	[X]Assault drug medicam+biolog subs occ sch/ins/pub adm area
Assault	Physical		<18	U303.	[X]Assault by drug medicam+biol subst occ sport/athlet area
Assault	Physical		<18	U30z.	[X]Assault by drug medicam+biolog substn occ unspecif place
Assault	Physical		<18	U31..	[X]Assault by corrosive substance
Assault	Physical		<18	U32..	[X]Assault by pesticide
Assault	Physical		<18	U320.	[X]Assault by pesticides, occurrence at home
Assault	Physical		<18	U321.	[X]Assault by pesticides occurrn in residential institution
Assault	Physical		<18	U327.	[X]Assault by pesticides, occurrence on farm
Assault	Physical		<18	U32z.	[X]Assault by pesticides, occurrence at unspecified place
Assault	Physical		<18	U33..	[X]Assault by gases and vapours
Assault	Physical		<18	U330.	[X]Assault by gases and vapours, occurrence at home
Assault	Physical		<18	U332.	[X]Assault by gas+vapour occ school oth inst/pub admin area
Assault	Physical		<18	U334.	[X]Assault by gases + vapours, occurrence on street/highway
Assault	Physical		<18	U336.	[X]Assault by gas+vapour occurrn at industr/construct area
Assault	Physical		<18	U33z.	[X]Assault by gases and vapour occurrn at unspecified place
Assault	Physical		<18	U34..	[X]Assault by other specified chemicals+noxious substances
Assault	Physical		<18	U35..	[X]Assault by unspecified chemical or noxious substance
Assault	Physical		<18	U350.	[X]Assault by unspecif chemical/noxious substance occ home
Assault	Physical		<18	U354.	[X]Assault unspecif chemical/noxous subst occ street/highway
Assault	Physical		<18	U35z.	[X]Assault unspecif chemicl/noxous subst occ unspecif place
Assault	Physical		<18	U36..	[X]Assault by hanging, strangulation and suffocation
Assault	Physical		<18	U360.	[X]Assault by hanging strangulatn+suffocatn occurrn at home
Assault	Physical		<18	U362.	[X]Assault hanging strangul+suffoc occ sch/ins/pub adm area
Assault	Physical		<18	U364.	[X]Assault by hanging strangl+suffoc occurrn street/highway
Assault	Physical		<18	U365.	[X]Assault by hanging strangul+suffoc occ trade/servce area
Assault	Physical		<18	U36z.	[X]Assault by hanging strangult+suffocat occ unspecif place
Assault	Physical		<18	U37..	[X]Assault by drowning and submersion
Assault	Physical		<18	U370.	[X]Assault by drowning and submersion, occurrence at home
Assault	Physical		<18	U38..	[X]Assault by handgun discharge
Assault	Physical		<18	U380.	[X]Assault by handgun discharge, occurrence at home
Assault	Physical		<18	U381.	[X]Assault by handgun discharge occurrn resident institutn
Assault	Physical		<18	U384.	[X]Assault by handgun discharge occurrenc on street/highway
Assault	Physical		<18	U385.	[X]Assault by handgun discharge occurrn trade/service area
Assault	Physical		<18	U38y.	[X]Assault by handgun discharge occurrenc oth specif place
Assault	Physical		<18	U38z.	[X]Assault by handgun discharge occurrenc at unspecif place
Assault	Physical		<18	U39..	[X]Assault by rifle, shotgun and larger firearm discharge
Assault	Physical		<18	U390.	[X]Assault by rifl shotgun+larger firearm disch occ at home
Assault	Physical		<18	U394.	[X]Assault rifl s'gun+larg firearm disch occ street/highway
Assault	Physical		<18	U39z.	[X]Assault rifl s'gun+larg firearm disch occ unspecif place
Assault	Physical		<18	U3A..	[X]Assault by other and unspecified firearm discharge
Assault	Physical		<18	U3A0.	[X]Assault by oth+unspecif firearm discharge occurrn home
Assault	Physical		<18	U3A2.	[X]Assault oth+uns firarm discharge occ sch/ins/pub adm area
Assault	Physical		<18	U3A4.	[X]Assault oth+unsp firearm discharge occ on street/highway
Assault	Physical		<18	U3Ay.	[X]Assault oth+unsp firearm discharge occ oth specif place
Assault	Physical		<18	U3Az.	[X]Assault oth+unsp firearm discharge occ unspecified place
Assault	Physical		<18	U3B..	[X]Assault by explosive material
Assault	Physical		<18	U3B6.	[X]Assault by explosive material occurrn indust/constr area
Assault	Physical		<18	U3By.	[X]Assault by explosive material occurrn other specif place
Assault	Physical		<18	U3C..	[X]Assault by smoke, fire and flames
Assault	Physical		<18	U3C0.	[X]Assault by smoke, fire and flames, occurrence at home
Assault	Physical		<18	U3D..	[X]Assault by steam, hot vapours and hot objects
Assault	Physical		<18	U3D0.	[X]Assault by steam hot vapours+hot objects occurrn at home
Assault	Physical		<18	U3D1.	[X]Assault by steam hot vapor+hot obj occ resident instit'n
Assault	Physical		<18	U3E..	[X]Assault by sharp object
Assault	Physical		<18	U3E0.	[X]Assault by sharp object, occurrence at home
Assault	Physical		<18	U3E1.	[X]Assault by sharp object occurrn in resident institution
Assault	Physical		<18	U3E2.	[X]Assault by sharp object occ at sch oth ins/pub adm area
Assault	Physical		<18	U3E3.	[X]Assault by sharp object occurrn at sports/athletics area
Assault	Physical		<18	U3E4.	[X]Assault by sharp object, occurrence on street / highway
Assault	Physical		<18	U3E5.	[X]Assault by sharp object occurrence at trade/service area
Assault	Physical		<18	U3E7.	[X]Assault by sharp object, occurrence on farm
Assault	Physical		<18	U3Ey.	[X]Assault by sharp object occurrn at other specified place
Assault	Physical		<18	U3Ez.	[X]Assault by sharp object, occurrence at unspecified place
Assault	Physical		<18	U3F..	[X]Assault by blunt object
Assault	Physical		<18	U3F0.	[X]Assault by blunt object, occurrence at home
Assault	Physical		<18	U3F1.	[X]Assault by blunt object occurrn in resident institution
Assault	Physical		<18	U3F2.	[X]Assault by blunt object occ at sch oth ins/pub adm area
Assault	Physical		<18	U3F3.	[X]Assault by blunt object occurrn at sports/athletics area
Assault	Physical		<18	U3F4.	[X]Assault by blunt object, occurrence on street / highway
Assault	Physical		<18	U3F5.	[X]Assault by blunt object occurrence at trade/service area
Assault	Physical		<18	U3Fy.	[X]Assault by blunt object occurrn at other specified place
Assault	Physical		<18	U3Fz.	[X]Assault by blunt object, occurrence at unspecified place
Assault	Physical		<18	U3G..	[X]Assault by pushing from high place
Assault	Physical		<18	U3G2.	[X]Assault by push fr high plce occ sch oth ins/pub adm area
Assault	Physical		<18	U3Gy.	[X]Assault by push from high place occurrn oth specif place
Assault	Physical		<18	U3H..	[X]Assault by pushing / placing victim before moving object
Assault	Physical		<18	U3H0.	[X]Assault by push/plac victm befor movng obj occurrn home
Assault	Physical		<18	U3Hy.	[X]Asslt by push/plac victm befr mov obj occ oth specif plce
Assault	Physical		<18	U3J..	[X]Assault by crashing of motor vehicle
Assault	Physical		<18	U3J4.	[X]Assault by crash of motor vehicle occ on street/highway
Assault	Physical		<18	U3J6.	[X]Assault by crash of motor vehicle occ indust/constr area
Assault	Physical		<18	U3K..	[X]Assault by bodily force
Assault	Physical		<18	U3K0.	[X]Assault by bodily force, occurrence at home
Assault	Physical		<18	U3K1.	[X]Assault by bodily force occurrn in residential institut'n
Assault	Physical		<18	U3K2.	[X]Assault by bodily force occurrn sch oth ins/pub adm area
Assault	Physical		<18	U3K3.	[X]Assault by bodily force, occurrence at sport/athlet area
Assault	Physical		<18	U3K4.	[X]Assault by bodily force, occurrence on street / highway
Assault	Physical		<18	U3K5.	[X]Assault by bodily force occurrence at trade/service area
Assault	Physical		<18	U3K7.	[X]Assault by bodily force, occurrence on farm
Assault	Physical		<18	U3Ky.	[X]Assault by bodily force occurrn at other specified place
Assault	Physical		<18	U3Kz.	[X]Assault by bodily force, occurrence at unspecified place
Assault	Physical		<18	U3y..	[X]Assault by other specified means
Assault	Physical		<18	U3y0.	[X]Assault by other specified means, occurrence at home
Assault	Physical		<18	U3y1.	[X]Assault by oth specif means occurrn resident institution
Assault	Physical		<18	U3y2.	[X]Assault by oth specif means occ sch oth ins/pub adm area
Assault	Physical		<18	U3y3.	[X]Assault by oth specif means occurrn sports/athletic area
Assault	Physical		<18	U3y4.	[X]Assault by othr specif means occurrn on street / highway
Assault	Physical		<18	U3y7.	[X]Assault by other specified means, occurrence on farm
Assault	Physical		<18	U3yy.	[X]Assault by other specif means occurrn other specif place
Assault	Physical		<18	U3yz.	[X]Assault by other specif means occurrn unspecified place
Assault	Physical		<18	U3z..	[X]Assault by unspecified means
Assault	Physical		<18	U3z0.	[X]Assault by unspecified means, occurrence at home
Assault	Physical		<18	U3z1.	[X]Assault by unspecified means occurrn resident institut'n
Assault	Physical		<18	U3z2.	[X]Assault by unspecified means occ sch oth ins/pub adm area
Assault	Physical		<18	U3z3.	[X]Assault by unspecified means occurrn sport/athletic area
Assault	Physical		<18	U3z4.	[X]Assault by unspecified means occurrn on street / highway
Assault	Physical		<18	U3z5.	[X]Assault by unspecified means occurrn trade/service area
Assault	Physical		<18	U3z7.	[X]Assault by unspecified means, occurrence on farm
Assault	Physical		<18	U3zy.	[X]Assault by unspecified means occurrn other specif place
Assault	Physical		<18	U3zz.	[X]Assault by unspecified means occurrn at unspecif place
Assault	Physical		<18	U410.	[X]Hanging strangulat+suffocat undet intent occurrn at home
Assault	Physical		<18	U721.	[X]Sequelae of assault
Assault	Physical		<18	ZVu6U	[X]Personal history of other physical trauma
Assault	Sexual		<18	9NkQ.	Seen in sexual assault referral centre
Assault	Sexual		<18	U3L..	[X]Sexual assault by bodily force
Assault	Sexual		<18	U3L0.	[X]Sexual assault by bodily force, occurrence at home
Assault	Sexual		<18	U3L1.	[X]Sexual assault by bodily force occurrn resident instit'n
Assault	Sexual		<18	U3L2.	[X]Sexual assault by bodil forc occ sch oth ins/pub adm area
Assault	Sexual		<18	U3L3.	[X]Sexual assault by bodily force occurrn sport/athlet area
Assault	Sexual		<18	U3L4.	[X]Sexual assault by bodily force occurrn on street/highway
Assault	Sexual		<18	U3L5.	[X]Sexual assault by bodily force occurrn trade/servce area
Assault	Sexual		<18	U3L6.	[X]Sexual assault by bodily force occurrn indust/constr area
Assault	Sexual		<18	U3Ly.	[X]Sexual assault by bodily force occurrn oth specif place
Assault	Sexual		<18	U3Lz.	[X]Sexual assault by bodily force occurrn unspecified place
At risk	Other		<18	13IF.	child at risk
At risk	Neglect		<18	13ZV.	at risk of neglect by others
At risk	Neglect		<18	13ZZ7	at risk neglect & act omission | at risk of neglect and acts of omission
At risk	Other		<18	13WX.	child cause safeguding concern | child is cause for safeguarding concern
At risk	Physical		<18	13VF.	at risk violence in the home
At risk	Physical		<18	13VY.	at risk of fgm | at risk of female genital mutilation
At risk	Physical		<18	13ZT.	at risk of physical abuse
At risk	Physical		<18	13ZZ0	at risk of domestic violence
At risk	Physical		<18	13ZZ3	at risk of human trafficking
At risk	Psychological		<18	13ZR.	at risk emotion/psychol abuse | at risk of emotional/psychological abuse
At risk	Psychological		<18	13ZS.	at risk of discriminat abuse | at risk of discriminatory abuse
At risk	Psychological		<18	13ZZ1	at risk of psychological abuse
At risk	Sexual		<18	13VX.	at risk of sexual exploitation
At risk	Sexual		<18	13ZW.	at risk of sexual abuse
Family	Neglect		<18	13Wd.	domestic abuse victim househld | domestic abuse victim in household
family	Other		<18	13HM7	Lost custody of children
family	Other		<18	13If0	Unborn child is cause for safeguarding concern
Family	Other		<18	13Ig.	Family memb child protec regist | family member on child protection register
Family	Other		<18	13IN.	Family membr on protect registr | family member on protection register
Family	Other		<18	13Ip.	family is cause for concern
Family	Other		<18	13IP.	Family memb rem protect registr | family member removed from protection register
Family	Other		<18	13IP0	fm mem no lgr chd prot registr | family member no longer on child protection register
Family	Other		<18	13IQ.	vulnerable child in family
family	Other		<18	13Iv0	Unborn child subject to child protection plan
Family	Other		<18	13Iy.	fam mem sub child protect plan | family member subject of child protection plan
Family	Other		<18	13Iy0	has child sub child prtect pln | has child subject of child protection plan
family	Other		<18	13Iz.	Family member no longer subject of child protection plan
Family	Other		<18	13W..	family circumstance nos
Family	Other		<18	13W3.	child abuse in family
Family	Other		<18	13WB.	maternal concern
family	Other		<18	13WS.	Family no longer cause for concern
family	Other		<18	8GE71	Own child has been fostered
family	Other		<18	ZV19J	[V]Family history of sibling abuse NOS
family	Other		<18	ZV19K	[V]Family history of sibling abuse by family member NOS
family	Other		<18	ZV604	[V]No able carer in household
family	Physical		<18	12Z2.	FH: Non-accid. inj. to child
family	Physical		<18	12Z2.	FH: Child battering
Family	Physical		<18	63C4.	battered baby suspect - fh
family	Physical		<18	ZV19C	[V]Family history of physical abuse to sibling
family	Physical		<18	ZV19D	[V]FH physical abuse to sibling by family member
family	Psychological		<18	ZV19G	[V]Family history of mental abuse to sibling
family	Psychological		<18	ZV19H	[V]FH of mental abuse to sibling by family member
family	Sexual		<18	ZV19E	[V]Family history of sexual abuse to sibling
family	Sexual		<18	ZV19F	[V]FH of sexual abuse to sibling by family member
Other social care	Neglect		<18	13Ii.	care order children act 1989 | subject to care order under children act 1989
Other social care	Other		<18	1338.	Fostered
Other social care	Other		<18	3874.	multidiscip case conference | multidisciplinary case conference
Other social care	Other		<18	3875.	social service case conference | social services case conference
Other social care	Other		<18	3879.	review case conference
Other social care	Other		<18	6735.	Counselled by a social worker
Other social care	Other		<18	6982.	fostering medical examination
Other social care	Other		<18	9133.	Patient in institution-perm.
Other social care	Other		<18	9145.	Patient in institution-temp.
Other social care	Other		<18	03A..	Medical social worker
Other social care	Other		<18	03AJ.	Psychiatric social worker
Other social care	Other		<18	133d.	Child no longer cause for concern
Other social care	Other		<18	133N.	Approved foster parent
Other social care	Other		<18	13F4.	Lives in warden controlled accommodation
Other social care	Other		<18	13F7.	Residential institution
Other social care	Other		<18	13F73	Lives in a childrens home
Other social care	Other		<18	13Fa.	Lives in non-institutional accommodation
Other social care	Other		<18	13FX.	Lives in care home
Other social care	Other		<18	13G4.	social worker involved
Other social care	Other		<18	13Hm.	subject of marac | subject of multi-agency risk assessment conference
Other social care	Other		<18	13Hm.	Subject of multi-agency risk assessment conference
Other social care	Other		<18	13Hn.	Legal status under Children (Scotland) Act 1995
Other social care	Other		<18	13Hn0	Subject to care order under Children (Scotland) Act 1995
Other social care	Other		<18	13Hn1	Subject interim care order under Children (Scotland) Act 95
Other social care	Other		<18	13I9.	Fostering of child
Other social care	Other		<18	13IB.	child in care
Other social care	Other		<18	13IB0	child in foster care
Other social care	Other		<18	13IB1	looked after child
Other social care	Other		<18	13IB2	child in private foster care
Other social care	Other		<18	13IB3	child leaving care
Other social care	Other		<18	13If.	child is cause for concern
Other social care	Other		<18	13Ih.	sub sup ord children act 1989 | subject to supervision order under children act 1989
Other social care	Other		<18	13Ii0	car ord sect 20 child act 1989 | subject to care order under section 20 of children act 1989
Other social care	Other		<18	13Ii1	car ord sect 21 child act 1989 | subject to care order under section 21 of children act 1989
Other social care	Other		<18	13Ii2	car ord sect 25 child act 1989 | subject to care order under section 25 of children act 1989
Other social care	Other		<18	13Ii3	car ord sect 31 child act 1989 | subject to care order under section 31 of children act 1989
Other social care	Other		<18	13Ij.	sub int care ord chid act 1989 | subject to interim care order under children act 1989
Other social care	Other		<18	13Ij0	int car ord sect 38 child 1989 | sub to interim care order under section 38 children act 1989 | subject to interim care order under section 38 of children act 1989
Other social care	Other		<18	13Ij1	emer ord st 44 child act 1989 | emergency protective order section 44 children act 1989 | subject to emergency protective order under section 44 of children act 1989
Other social care	Other		<18	13Ik.	child in care voluntarily
Other social care	Other		<18	13Il.	sub int sup ord child act 1989 | subject to interim supervision order under children act 1989
Other social care	Other		<18	13IS.	child in need
Other social care	Other		<18	13IT.	Child no longer in need
Other social care	Other		<18	13IV.	looked after child - scot 1995 | looked after child - children (scotland) act 1995
Other social care	Other		<18	13IW.	child no longer vulnerable
Other social care	Other		<18	13VJ.	in care
Other social care	Other		<18	13WX.	Child is cause for safeguarding concern
Other social care	Other		<18	13Zo.	Previously lived in care home
Other social care	Other		<18	22M..	O/E - state of care
Other social care	Other		<18	388i.	Case management risk assessment score
Other social care	Other		<18	389E.	Looked after child annual dental health assessment completed
Other social care	Other		<18	38C0.	child in care health assessmnt | child in care health assessment
Other social care	Other		<18	38C00	lac initial health assessment | looked after child initial health assessment
Other social care	Other		<18	38C01	lac health assess 6 mth review | looked after child health assessment 6 month review
Other social care	Other		<18	38C02	lac health assess annul review | looked after child health assessment annual review
Other social care	Other		<18	38C03	lac sex hlth risk assess cmptd | looked after child sexual health risk assessment completed
Other social care	Other		<18	38Qt.	Generic Risk Indicators (Nat Risk Frwk Assess Child Yng Ppl)
Other social care	Other		<18	38R..	Framework for Assessment of Children in Need and Families
Other social care	Other		<18	38VE.	childsafe trigger tool
Other social care	Other		<18	63C9.	Mother has a social worker
Other social care	Other		<18	64c0.	unseen child protocol
Other social care	Other		<18	64RA.	child: social services
Other social care	Other		<18	64RZ.	Child: agency involved NOS
Other social care	Other		<18	699..	Examination for institution
Other social care	Other		<18	699Z.	Exam. for institution NOS
Other social care	Other		<18	6A50.	Child in care statutory review meeting
Other social care	Other		<18	8CM5.	child in need plan
Other social care	Other		<18	8CMH.	Looked after child health action plan completed
Other social care	Other		<18	8CS2.	Health and social care plan agreed
Other social care	Other		<18	8GB..	Social case work
Other social care	Other		<18	8GB1.	Medical social worker involved
Other social care	Other		<18	8GBZ.	Social case work NOS
Other social care	Other		<18	8GC..	Voluntary social agency
Other social care	Other		<18	8GE..	Social care
Other social care	Other		<18	8GE7.	Foster care
Other social care	Other		<18	8GEZ.	Other social care NOS
Other social care	Other		<18	8H75.	refer to social worker
Other social care	Other		<18	8HA6.	Refused case management follow-up assessment
Other social care	Other		<18	8Hg6.	Discharged from care of case manager
Other social care	Other		<18	8HgM.	Case closure by social worker
Other social care	Other		<18	8HgS.	Discharge from Social Services
Other social care	Other		<18	8HH9.	Referral to children's reporter
Other social care	Other		<18	8HHB.	referral to social services
Other social care	Other		<18	8HHg.	Referred to social services for adult protection
Other social care	Other		<18	8HkB.	Referral for social services carer's assessment
Other social care	Other		<18	8I53.	Social Services help refused
Other social care	Other		<18	8IEt.	Referral to Social Services declined
Other social care	Other		<18	8T0b.	Referral to multi-agency risk assessment conference
Other social care	Other		<18	918g.	Parent is informal carer
Other social care	Other		<18	9b0k.	social services report
Other social care	Other		<18	9EB1.	Social sec report sent off
Other social care	Other		<18	9EBZ.	Social security report NOS
Other social care	Other		<18	9ET..	NA52-Magistrate's care order
Other social care	Other		<18	9ET1.	NA52 care order completed
Other social care	Other		<18	9ET3.	NA52 - fee paid
Other social care	Other		<18	9ETZ.	NA52 - care order NOS
Other social care	Other		<18	9F2..	child at risk-case conference
Other social care	Other		<18	9F21.	child at risk conf attend >1hr
Other social care	Other		<18	9F22.	child at risk conf attend <1hr
Other social care	Other		<18	9F23.	child at risk conf fee to ss
Other social care	Other		<18	9F24.	child at risk conf fee paid
Other social care	Other		<18	9F25.	child at risk fee unpaid
Other social care	Other		<18	9F2Z.	child at risk case conf nos
Other social care	Other		<18	9F3..	Child into care examination
Other social care	Other		<18	9F3..	Care: child into - exam admin
Other social care	Other		<18	9F31.	Child into care exam done
Other social care	Other		<18	9FB..	sbj crt cre proc chld act 1989 | subject of court care proceedings under children act 1989
Other social care	Other		<18	9H12.	Form 4 passed to social worker
Other social care	Other		<18	9H12.	Form 4 passed to social worker
Other social care	Other		<18	9H42.	Form 2 passed to social worker
Other social care	Other		<18	9H52.	Form 3 passed to social worker
Other social care	Other		<18	9N16.	seen in institution
Other social care	Other		<18	9N26.	seen by social worker
Other social care	Other		<18	9N5G5	111 contact disposition to Social Services
Other social care	Other		<18	9N67.	Referred by social worker
Other social care	Other		<18	9N6o.	Referred by Social Services
Other social care	Other		<18	9NDA.	soc services report received | report received from social services
Other social care	Other		<18	9NFR.	Home visit request by residential institution
Other social care	Other		<18	9Ng4.	Level 3 - case management (Supporting Peopl wi LTCs 2005)
Other social care	Other		<18	9Ng4.	Level 3 - case management
Other social care	Other		<18	9Nga.	Has social care assessor
Other social care	Other		<18	9NgF.	No longer subject of looked after child arrangement
Other social care	Other		<18	9NgW.	Has Social Services care manager
Other social care	Other		<18	9Nl6.	Seen by social services
Other social care	Other		<18	9NNk.	under care of social worker
Other social care	Other		<18	9NNV.	under care of social services
Other social care	Other		<18	9NS4.	Attended Assessment, Care in Custody and Teamwork review
Other social care	Other		<18	Eu942	[X]Institutional syndrome
Other social care	Other		<18	Z31..	Adoption and fostering procedures
Other social care	Other		<18	Z312.	Fostering
Other social care	Other		<18	Z3121	Long-term fostering
Other social care	Other		<18	Z313.	Matching process for adoption / fostering
Other social care	Other		<18	Z353.	provision of accommodation
Other social care	Other		<18	Z3531	child accommodation
Other social care	Other		<18	Z3532	child taken into care
Other social care	Other		<18	ZK...	Social services procedures
Other social care	Other		<18	ZK1..	Social services professional support
Other social care	Other		<18	ZK1..	Social work support
Other social care	Other		<18	ZK11.	Support from social services care manager
Other social care	Other		<18	ZK2..	Screening by social services department
Other social care	Other		<18	ZK3..	SSD ref furth soc serv assessm
Other social care	Other		<18	ZK4..	Social services client assessment
Other social care	Other		<18	ZK4..	Social services needs assessment
Other social care	Other		<18	ZK41.	Social services client reassessment
Other social care	Other		<18	ZK42.	Social services full assessment
Other social care	Other		<18	ZK43.	Social services specialist assessment
Other social care	Other		<18	ZK44.	Social services financial assessment
Other social care	Other		<18	ZK46.	Social services complex assessment
Other social care	Other		<18	ZK5..	Social services care planning
Other social care	Other		<18	ZK51.	Agreeing on social services care plan
Other social care	Other		<18	ZK52.	Producing social services care plan
Other social care	Other		<18	ZK6..	Social services care package procedure
Other social care	Other		<18	ZK61.	Negotiating social services care package
Other social care	Other		<18	ZK62.	Social services care package review
Other social care	Other		<18	ZK621	Social services care package scheduled review
Other social care	Other		<18	ZK63.	Provision of social services care package
Other social care	Other		<18	ZK631	Provision of residential social services care package
Other social care	Other		<18	ZK632	Provision of social services community based care package
Other social care	Other		<18	ZL463	Under care of social services dept occupational therapist
Other social care	Other		<18	ZL79.	Refer to social worker
Other social care	Other		<18	ZL79.	Referral to social worker
Other social care	Other		<18	ZL791	Referral to social services department social worker
Other social care	Other		<18	ZL791	Referral to SSD social worker
Other social care	Other		<18	ZL792	Referral to SSD care manager
Other social care	Other		<18	ZL792	Referral to social services department care manager
Other social care	Other		<18	ZL843	Ref to soc serv dept occ ther
Other social care	Other		<18	ZL843	Referral to SSD occupational therapist
Other social care	Other		<18	ZLB8.	Seen by social services department care manager
Other social care	Other		<18	ZLB8.	Seen by SSD care manager
Other social care	Other		<18	ZLB9.	Seen by SSD duty staff
Other social care	Other		<18	ZLB9.	Seen by social services department duty staff
Other social care	Other		<18	ZLDI2	Discharge by social serv department occupational therapist
Other social care	Other		<18	ZLDI2	Discharge by SSD occupational therapist
Other social care	Other		<18	ZLDQ.	Case closure by social worker
Other social care	Other		<18	ZLF4.	Case closure by social services department
Other social care	Other		<18	ZLG51	Discharge to warden controlled accommodation
Other social care	Other		<18	ZU23.	Member of foster family
Other social care	Other		<18	ZU231	Member of foster family, short-term
Other social care	Other		<18	ZU232	Member of foster family, long-term
Other social care	Other		<18	ZU233	Approved foster parent
Other social care	Other		<18	ZV4FA	[V]Institutional upbringing
Other social care	Other		<18	ZV4G1	[V]Removal from home in childhood
Other social care	Other		<18	ZV606	[V]Institution resident
Other social care	Other		<18	ZV606	[V]Institution resident
Other social care	Other		<18	ZV632	[V]Delayed discharge - social services
Other social care	Other		<18	ZV632	[V]Delayed discharge - social services
Other social care	Other		<18	ZV705	[V]Institution inhabitant health examination
Other social care	Other		<18	ZV705	[V]Institution inhabitant health examination
Other social care	Other		<18	ZV705	[V]Institution inhabitant health examination
Other social care	Other		<18	ZV705	[V]Institution inhabitant health examination
Other social care	Other		<18	ZV70H	[V]Examination for admission to residential institutions
Other social care	Other		<18	ZW7..	Breakdown in care
Rib/limb fracture	Physical		<18	S12..	Fracture of rib(s), sternum, larynx and trachea
Rib/limb fracture	Physical		<18	S120.	Closed fracture rib
Rib/limb fracture	Physical		<18	S1200	Closed fracture of rib, unspecified
Rib/limb fracture	Physical		<18	S1201	Closed fracture of one rib
Rib/limb fracture	Physical		<18	S1202	Closed fracture of two ribs
Rib/limb fracture	Physical		<18	S1203	Closed fracture of three ribs
Rib/limb fracture	Physical		<18	S1204	Closed fracture of four ribs
Rib/limb fracture	Physical		<18	S1205	Closed fracture of five ribs
Rib/limb fracture	Physical		<18	S1206	Closed fracture of six ribs
Rib/limb fracture	Physical		<18	S1207	Closed fracture of seven ribs
Rib/limb fracture	Physical		<18	S1208	Closed fracture of eight or more ribs
Rib/limb fracture	Physical		<18	S1209	Closed fracture multiple ribs
Rib/limb fracture	Physical		<18	S120z	Closed fracture of rib(s) NOS
Rib/limb fracture	Physical		<18	S121.	Open fracture rib
Rib/limb fracture	Physical		<18	S1210	Open fracture of rib, unspecified
Rib/limb fracture	Physical		<18	S1212	Open fracture of two ribs
Rib/limb fracture	Physical		<18	S1217	Open fracture of seven ribs
Rib/limb fracture	Physical		<18	S1219	Open fracture multiple ribs
Rib/limb fracture	Physical		<18	S121z	Open fracture of rib(s) NOS
Rib/limb fracture	Physical		<18	S127.	Fracture of rib
Rib/limb fracture	Physical		<18	S1270	Multiple fractures of ribs
Rib/limb fracture	Physical		<18	S12z.	Fracture of rib(s), sternum, larynx or trachea NOS
Rib/limb fracture	Physical		<18	S29..	Multiple # both upper limbs & upper limb with rib + sternum
Rib/limb fracture	Physical		<18	S290.	Closed multiple #upper limbs & upper limb with rib + sternum
Rib/limb fracture	Physical		<18	S291.	Open multiple #upper limbs & upper limb with rib + sternum
Rib/limb fracture	Physical		<18	S29z.	Multiple #upper limbs & upper limb with rib + sternum NOS
Rib/limb fracture	Physical		<18	S3y..	Multiple #both legs, leg + arm ,leg + rib + sternum
Rib/limb fracture	Physical		<18	S3y0.	Multiple closed #both legs, leg + arm, leg + rib + sternum
Rib/limb fracture	Physical		<18	S3yz.	Multiple #both legs, leg + arm, leg + rib + sternum NOS
Risk	Other		<18	13VF.	At risk violence in the home
Risk	Physical		<18	63CB.	Risk of non-accidental injury
Risk	Sexual		<18	671E2	Discussion about female genital mutilation with carer
Risk	Sexual		<18	67DQ.	Discussion about female genital mutilation
Risk	Sexual		<18	67DQ0	Discussion about illegality of female genital mutilation
Risk	Sexual		<18	67DQ1	Discussion about health implications of FGM
Security/protective services	Other		<18	09...	Security/protective services
Security/protective services	Other		<18	09Z..	Other protective services
Security/protective services	Other		<18	09ZZ.	Other protective service NOS
Security/protective services	Other		<18	9EP..	Police request to attend
Suspected CM	Neglect		<18	1J32.	suspected victim child neglect | suspected victim of child neglect
Suspected CM	Other		<18	1J3..	suspected child abuse
Suspected CM	Physical		<18	1J31.	suspect non-accidnt injry chld | suspected non-accidental injury to child
Suspected CM	Sexual		<18	1J30.	suspectd sexual abuse of child | suspected sexual abuse of child
