# Supplementary material for: An external validation of coding for childhood maltreatment in routinely collected primary and secondary care data
Source: Sci Rep. 2023 May 19;13:8138. doi: 10.1038/s41598-023-34011-3 (PMC10199091; doi:10.1038/s41598-023-34011-3)
Supplement: Supplementary file 5 — Supplementary Information 5. [file 41598_2023_34011_MOESM5_ESM.xlsx]

## Sheet: Sheet1
Code Category	Maltreatment Type	Age limits	ICD 10	DESCRIPTION
Alleged abuse	Physical	<18	Z616	problems related to alleged physical abuse of child
Alleged abuse	Sexual	<18	Z614	problems related to alleged sexual abuse of child by person within primary support group
Alleged abuse	Sexual	<18	Z615	problems related to alleged sexual abuse of child by person outside primary support group
Assault	Physical	<18	X85	Assault by drugs, medicaments and biological substances
Assault	Physical	<18	X85.	assault by drugs, medicaments and biological substances
Assault	Physical	<18	X850	assault by drugs, medicaments and biological substances | home
Assault	Physical	<18	X851	assault by drugs, medicaments and biological substances | residential institution
Assault	Physical	<18	X851	Assault by drugs, medicaments and biological substances
Assault	Physical	<18	X852	assault by drugs, medicaments and biological substances | school, other institution and public administrative area
Assault	Physical	<18	X853	assault by drugs, medicaments and biological substances | sports and athletics area
Assault	Physical	<18	X854	assault by drugs, medicaments and biological substances | street and highway
Assault	Physical	<18	X854	Assault by drugs, medicaments and biological substances
Assault	Physical	<18	X855	assault by drugs, medicaments and biological substances | trade and service area
Assault	Physical	<18	X855	Assault by drugs, medicaments and biological substances
Assault	Physical	<18	X856	assault by drugs, medicaments and biological substances | industrial and construction area
Assault	Physical	<18	X857	assault by drugs, medicaments and biological substances | farm
Assault	Physical	<18	X858	assault by drugs, medicaments and biological substances | other specified places
Assault	Physical	<18	X859	assault by drugs, medicaments and biological substances | unspecified place
Assault	Physical	<18	X859	Assault by drugs, medicaments and biological substances
Assault	Physical	<18	X86	Assault by corrosive substance
Assault	Physical	<18	X86.	assault by corrosive substance
Assault	Physical	<18	X860	assault by corrosive substance | home
Assault	Physical	<18	X861	assault by corrosive substance | residential institution
Assault	Physical	<18	X862	assault by corrosive substance | school, other institution and public administrative area
Assault	Physical	<18	X863	assault by corrosive substance | sports and athletics area
Assault	Physical	<18	X864	assault by corrosive substance | street and highway
Assault	Physical	<18	X865	assault by corrosive substance | trade and service area
Assault	Physical	<18	X866	assault by corrosive substance | industrial and construction area
Assault	Physical	<18	X867	assault by corrosive substance | farm
Assault	Physical	<18	X867	Assault by corrosive substance
Assault	Physical	<18	X868	assault by corrosive substance | other specified places
Assault	Physical	<18	X869	assault by corrosive substance | unspecified place
Assault	Physical	<18	X87	Assault by pesticides
Assault	Physical	<18	X87.	assault by pesticides
Assault	Physical	<18	X870	assault by pesticides | home
Assault	Physical	<18	X871	assault by pesticides | residential institution
Assault	Physical	<18	X872	assault by pesticides | school, other institution and public administrative area
Assault	Physical	<18	X873	assault by pesticides | sports and athletics area
Assault	Physical	<18	X874	assault by pesticides | street and highway
Assault	Physical	<18	X875	assault by pesticides | trade and service area
Assault	Physical	<18	X876	assault by pesticides | industrial and construction area
Assault	Physical	<18	X877	assault by pesticides | farm
Assault	Physical	<18	X878	assault by pesticides | other specified places
Assault	Physical	<18	X879	assault by pesticides | unspecified place
Assault	Physical	<18	X88	Assault by gases and vapours
Assault	Physical	<18	X88.	assault by gases and vapours
Assault	Physical	<18	X880	assault by gases and vapours | home
Assault	Physical	<18	X881	assault by gases and vapours | residential institution
Assault	Physical	<18	X882	assault by gases and vapours | school, other institution and public administrative area
Assault	Physical	<18	X883	assault by gases and vapours | sports and athletics area
Assault	Physical	<18	X884	assault by gases and vapours | street and highway
Assault	Physical	<18	X885	assault by gases and vapours | trade and service area
Assault	Physical	<18	X886	assault by gases and vapours | industrial and construction area
Assault	Physical	<18	X887	assault by gases and vapours | farm
Assault	Physical	<18	X888	assault by gases and vapours | other specified places
Assault	Physical	<18	X889	assault by gases and vapours | unspecified place
Assault	Physical	<18	X89	Assault by other specified chemicals and noxious substances
Assault	Physical	<18	X89.	assault by other specified chemicals and noxious substances
Assault	Physical	<18	X890	assault by other specified chemicals and noxious substances | home
Assault	Physical	<18	X891	assault by other specified chemicals and noxious substances | residential institution
Assault	Physical	<18	X892	assault by other specified chemicals and noxious substances | school, other institution and public administrative area
Assault	Physical	<18	X892	Assault by other specified chemicals and noxious substances
Assault	Physical	<18	X893	assault by other specified chemicals and noxious substances | sports and athletics area
Assault	Physical	<18	X894	assault by other specified chemicals and noxious substances | street and highway
Assault	Physical	<18	X894	Assault by other specified chemicals and noxious substances
Assault	Physical	<18	X895	assault by other specified chemicals and noxious substances | trade and service area
Assault	Physical	<18	X896	assault by other specified chemicals and noxious substances | industrial and construction area
Assault	Physical	<18	X897	assault by other specified chemicals and noxious substances | farm
Assault	Physical	<18	X898	assault by other specified chemicals and noxious substances | other specified places
Assault	Physical	<18	X899	assault by other specified chemicals and noxious substances | unspecified place
Assault	Physical	<18	X90	Assault by unspecified chemical or noxious substance
Assault	Physical	<18	X90.	assault by unspecified chemical or noxious substance
Assault	Physical	<18	X900	assault by unspecified chemical or noxious substance | home
Assault	Physical	<18	X901	assault by unspecified chemical or noxious substance | residential institution
Assault	Physical	<18	X902	assault by unspecified chemical or noxious substance | school, other institution and public administrative area
Assault	Physical	<18	X903	assault by unspecified chemical or noxious substance | sports and athletics area
Assault	Physical	<18	X904	assault by unspecified chemical or noxious substance | street and highway
Assault	Physical	<18	X904	Assault by unspecified chemical or noxious substance
Assault	Physical	<18	X905	assault by unspecified chemical or noxious substance | trade and service area
Assault	Physical	<18	X905	Assault by unspecified chemical or noxious substance
Assault	Physical	<18	X906	assault by unspecified chemical or noxious substance | industrial and construction area
Assault	Physical	<18	X906	Assault by unspecified chemical or noxious substance
Assault	Physical	<18	X907	assault by unspecified chemical or noxious substance | farm
Assault	Physical	<18	X908	assault by unspecified chemical or noxious substance | other specified places
Assault	Physical	<18	X909	assault by unspecified chemical or noxious substance | unspecified place
Assault	Physical	<18	X91	Assault by hanging, strangulation and suffocation
Assault	Physical	<18	X91.	assault by hanging, strangulation and suffocation
Assault	Physical	<18	X910	assault by hanging, strangulation and suffocation | home
Assault	Physical	<18	X911	assault by hanging, strangulation and suffocation | residential institution
Assault	Physical	<18	X912	assault by hanging, strangulation and suffocation | school, other institution and public administrative area
Assault	Physical	<18	X913	assault by hanging, strangulation and suffocation | sports and athletics area
Assault	Physical	<18	X914	assault by hanging, strangulation and suffocation | street and highway
Assault	Physical	<18	X915	assault by hanging, strangulation and suffocation | trade and service area
Assault	Physical	<18	X916	assault by hanging, strangulation and suffocation | industrial and construction area
Assault	Physical	<18	X917	assault by hanging, strangulation and suffocation | farm
Assault	Physical	<18	X918	assault by hanging, strangulation and suffocation | other specified places
Assault	Physical	<18	X918	Assault by hanging, strangulation and suffocation
Assault	Physical	<18	X919	assault by hanging, strangulation and suffocation | unspecified place
Assault	Physical	<18	X92	assault by drowning and submersion
Assault	Physical	<18	X92	Assault by drowning and submersion
Assault	Physical	<18	X92	Assault by drowning and submersion
Assault	Physical	<18	X92	Assault by drowning and submersion
Assault	Physical	<18	X920	assault by drowning and submersion | home
Assault	Physical	<18	X921	assault by drowning and submersion | residential institution
Assault	Physical	<18	X921	Assault by drowning and submersion
Assault	Physical	<18	X922	assault by drowning and submersion | school, other institution and public administrative area
Assault	Physical	<18	X923	assault by drowning and submersion | sports and athletics area
Assault	Physical	<18	X924	assault by drowning and submersion | street and highway
Assault	Physical	<18	X925	assault by drowning and submersion | trade and service area
Assault	Physical	<18	X926	assault by drowning and submersion | industrial and construction area
Assault	Physical	<18	X927	assault by drowning and submersion | farm
Assault	Physical	<18	X927	Assault by drowning and submersion
Assault	Physical	<18	X928	assault by drowning and submersion | other specified places
Assault	Physical	<18	X929	assault by drowning and submersion | unspecified place
Assault	Physical	<18	X93	Assault by handgun discharge
Assault	Physical	<18	X93.	assault by handgun discharge
Assault	Physical	<18	X930	assault by handgun discharge | home
Assault	Physical	<18	X931	assault by handgun discharge | residential institution
Assault	Physical	<18	X932	assault by handgun discharge | school, other institution and public administrative area
Assault	Physical	<18	X933	assault by handgun discharge | sports and athletics area
Assault	Physical	<18	X934	assault by handgun discharge | street and highway
Assault	Physical	<18	X935	assault by handgun discharge | trade and service area
Assault	Physical	<18	X936	assault by handgun discharge | industrial and construction area
Assault	Physical	<18	X937	assault by handgun discharge | farm
Assault	Physical	<18	X937	Assault by handgun discharge
Assault	Physical	<18	X938	assault by handgun discharge | other specified places
Assault	Physical	<18	X939	assault by handgun discharge | unspecified place
Assault	Physical	<18	X94	Assault by rifle, shotgun and larger firearm discharge
Assault	Physical	<18	X94.	assault by rifle, shotgun and larger firearm discharge
Assault	Physical	<18	X940	assault by rifle, shotgun and larger firearm discharge | home
Assault	Physical	<18	X940	Assault by rifle, shotgun and larger firearm discharge
Assault	Physical	<18	X941	assault by rifle, shotgun and larger firearm discharge | residential institution
Assault	Physical	<18	X942	assault by rifle, shotgun and larger firearm discharge | school, other institution and public administrative area
Assault	Physical	<18	X943	assault by rifle, shotgun and larger firearm discharge | sports and athletics area
Assault	Physical	<18	X944	assault by rifle, shotgun and larger firearm discharge | street and highway
Assault	Physical	<18	X945	assault by rifle, shotgun and larger firearm discharge | trade and service area
Assault	Physical	<18	X946	assault by rifle, shotgun and larger firearm discharge | industrial and construction area
Assault	Physical	<18	X946	Assault by rifle, shotgun and larger firearm discharge
Assault	Physical	<18	X947	assault by rifle, shotgun and larger firearm discharge | farm
Assault	Physical	<18	X948	assault by rifle, shotgun and larger firearm discharge | other specified places
Assault	Physical	<18	X949	assault by rifle, shotgun and larger firearm discharge | unspecified place
Assault	Physical	<18	X95	Assault by other and unspecified firearm discharge
Assault	Physical	<18	X95.	assault by other and unspecified firearm discharge
Assault	Physical	<18	X950	assault by other and unspecified firearm discharge | home
Assault	Physical	<18	X951	assault by other and unspecified firearm discharge | residential institution
Assault	Physical	<18	X952	assault by other and unspecified firearm discharge | school, other institution and public administrative area
Assault	Physical	<18	X953	assault by other and unspecified firearm discharge | sports and athletics area
Assault	Physical	<18	X954	assault by other and unspecified firearm discharge | street and highway
Assault	Physical	<18	X955	assault by other and unspecified firearm discharge | trade and service area
Assault	Physical	<18	X956	assault by other and unspecified firearm discharge | industrial and construction area
Assault	Physical	<18	X956	Assault by other and unspecified firearm discharge
Assault	Physical	<18	X957	assault by other and unspecified firearm discharge | farm
Assault	Physical	<18	X958	assault by other and unspecified firearm discharge | other specified places
Assault	Physical	<18	X958	Assault by other and unspecified firearm discharge
Assault	Physical	<18	X959	assault by other and unspecified firearm discharge | unspecified place
Assault	Physical	<18	X96	Assault by explosive material
Assault	Physical	<18	X96.	assault by explosive material
Assault	Physical	<18	X960	assault by explosive material | home
Assault	Physical	<18	X961	assault by explosive material | residential institution
Assault	Physical	<18	X962	assault by explosive material | school, other institution and public administrative area
Assault	Physical	<18	X963	assault by explosive material | sports and athletics area
Assault	Physical	<18	X963	Assault by explosive material
Assault	Physical	<18	X964	assault by explosive material | street and highway
Assault	Physical	<18	X965	assault by explosive material | trade and service area
Assault	Physical	<18	X966	assault by explosive material | industrial and construction area
Assault	Physical	<18	X967	assault by explosive material | farm
Assault	Physical	<18	X968	assault by explosive material | other specified places
Assault	Physical	<18	X969	assault by explosive material | unspecified place
Assault	Physical	<18	X97	Assault by smoke, fire and flames
Assault	Physical	<18	X97.	assault by smoke, fire and flames
Assault	Physical	<18	X970	assault by smoke, fire and flames | home
Assault	Physical	<18	X971	assault by smoke, fire and flames | residential institution
Assault	Physical	<18	X971	Assault by smoke, fire and flames
Assault	Physical	<18	X972	assault by smoke, fire and flames | school, other institution and public administrative area
Assault	Physical	<18	X973	assault by smoke, fire and flames | sports and athletics area
Assault	Physical	<18	X973	Assault by smoke, fire and flames
Assault	Physical	<18	X974	assault by smoke, fire and flames | street and highway
Assault	Physical	<18	X974	Assault by smoke, fire and flames
Assault	Physical	<18	X975	assault by smoke, fire and flames | trade and service area
Assault	Physical	<18	X976	assault by smoke, fire and flames | industrial and construction area
Assault	Physical	<18	X977	assault by smoke, fire and flames | farm
Assault	Physical	<18	X978	assault by smoke, fire and flames | other specified places
Assault	Physical	<18	X978	Assault by smoke, fire and flames
Assault	Physical	<18	X979	assault by smoke, fire and flames | unspecified place
Assault	Physical	<18	X98	Assault by steam, hot vapours and hot objects
Assault	Physical	<18	X98.	assault by steam, hot vapours and hot objects
Assault	Physical	<18	X980	assault by steam, hot vapours and hot objects | home
Assault	Physical	<18	X981	assault by steam, hot vapours and hot objects | residential institution
Assault	Physical	<18	X982	assault by steam, hot vapours and hot objects | school, other institution and public administrative area
Assault	Physical	<18	X983	assault by steam, hot vapours and hot objects | sports and athletics area
Assault	Physical	<18	X984	assault by steam, hot vapours and hot objects | street and highway
Assault	Physical	<18	X985	assault by steam, hot vapours and hot objects | trade and service area
Assault	Physical	<18	X986	assault by steam, hot vapours and hot objects | industrial and construction area
Assault	Physical	<18	X986	Assault by steam, hot vapours and hot objects
Assault	Physical	<18	X987	assault by steam, hot vapours and hot objects | farm
Assault	Physical	<18	X988	assault by steam, hot vapours and hot objects | other specified places
Assault	Physical	<18	X988	Assault by steam, hot vapours and hot objects
Assault	Physical	<18	X989	assault by steam, hot vapours and hot objects | unspecified place
Assault	Physical	<18	X99	Assault by sharp object
Assault	Physical	<18	X99.	assault by sharp object
Assault	Physical	<18	X990	assault by sharp object | home
Assault	Physical	<18	X991	assault by sharp object | residential institution
Assault	Physical	<18	X991	Assault by sharp object
Assault	Physical	<18	X992	assault by sharp object | school, other institution and public administrative area
Assault	Physical	<18	X993	assault by sharp object | sports and athletics area
Assault	Physical	<18	X994	assault by sharp object | street and highway
Assault	Physical	<18	X995	assault by sharp object | trade and service area
Assault	Physical	<18	X996	assault by sharp object | industrial and construction area
Assault	Physical	<18	X997	assault by sharp object | farm
Assault	Physical	<18	X998	assault by sharp object | other specified places
Assault	Physical	<18	X999	assault by sharp object | unspecified place
Assault	Physical	<18	X999	Assault by sharp object
Assault	Physical	<18	Y00	Assault by blunt object
Assault	Physical	<18	Y00.	assault by blunt object
Assault	Physical	<18	Y000	assault by blunt object | home
Assault	Physical	<18	Y000	Assault by blunt object
Assault	Physical	<18	Y001	assault by blunt object | residential institution
Assault	Physical	<18	Y002	assault by blunt object | school, other institution and public administrative area
Assault	Physical	<18	Y003	assault by blunt object | sports and athletics area
Assault	Physical	<18	Y004	assault by blunt object | street and highway
Assault	Physical	<18	Y004	Assault by blunt object
Assault	Physical	<18	Y005	assault by blunt object | trade and service area
Assault	Physical	<18	Y006	assault by blunt object | industrial and construction area
Assault	Physical	<18	Y007	assault by blunt object | farm
Assault	Physical	<18	Y008	assault by blunt object | other specified places
Assault	Physical	<18	Y009	assault by blunt object | unspecified place
Assault	Physical	<18	Y01	Assault by pushing from high place
Assault	Physical	<18	Y01.	assault by pushing from high place
Assault	Physical	<18	Y010	assault by pushing from high place | home
Assault	Physical	<18	Y011	assault by pushing from high place | residential institution
Assault	Physical	<18	Y012	assault by pushing from high place | school, other institution and public administrative area
Assault	Physical	<18	Y012	Assault by pushing from high place
Assault	Physical	<18	Y013	assault by pushing from high place | sports and athletics area
Assault	Physical	<18	Y014	assault by pushing from high place | street and highway
Assault	Physical	<18	Y015	assault by pushing from high place | trade and service area
Assault	Physical	<18	Y016	assault by pushing from high place | industrial and construction area
Assault	Physical	<18	Y016	Assault by pushing from high place
Assault	Physical	<18	Y017	assault by pushing from high place | farm
Assault	Physical	<18	Y018	assault by pushing from high place | other specified places
Assault	Physical	<18	Y019	assault by pushing from high place | unspecified place
Assault	Physical	<18	Y02	Assault by pushing or placing victim before moving object
Assault	Physical	<18	Y02.	assault by pushing or placing victim before moving object
Assault	Physical	<18	Y020	assault by pushing or placing victim before moving object | home
Assault	Physical	<18	Y021	assault by pushing or placing victim before moving object | residential institution
Assault	Physical	<18	Y021	Assault by pushing or placing victim before moving object
Assault	Physical	<18	Y022	assault by pushing or placing victim before moving object | school, other institution and public administrative area
Assault	Physical	<18	Y023	assault by pushing or placing victim before moving object | sports and athletics area
Assault	Physical	<18	Y024	assault by pushing or placing victim before moving object | street and highway
Assault	Physical	<18	Y025	assault by pushing or placing victim before moving object | trade and service area
Assault	Physical	<18	Y026	assault by pushing or placing victim before moving object | industrial and construction area
Assault	Physical	<18	Y027	assault by pushing or placing victim before moving object | farm
Assault	Physical	<18	Y028	assault by pushing or placing victim before moving object | other specified places
Assault	Physical	<18	Y029	assault by pushing or placing victim before moving object | unspecified place
Assault	Physical	<18	Y03	Assault by crashing of motor vehicle
Assault	Physical	<18	Y03	Assault by crashing of motor vehicle
Assault	Physical	<18	Y03.	assault by crashing of motor vehicle
Assault	Physical	<18	Y030	assault by crashing of motor vehicle | home
Assault	Physical	<18	Y031	assault by crashing of motor vehicle | residential institution
Assault	Physical	<18	Y032	assault by crashing of motor vehicle | school, other institution and public administrative area
Assault	Physical	<18	Y033	assault by crashing of motor vehicle | sports and athletics area
Assault	Physical	<18	Y034	assault by crashing of motor vehicle | street and highway
Assault	Physical	<18	Y035	assault by crashing of motor vehicle | trade and service area
Assault	Physical	<18	Y036	assault by crashing of motor vehicle | industrial and construction area
Assault	Physical	<18	Y037	assault by crashing of motor vehicle | farm
Assault	Physical	<18	Y038	assault by crashing of motor vehicle | other specified places
Assault	Physical	<18	Y039	assault by crashing of motor vehicle | unspecified place
Assault	Physical	<18	Y04	Assault by bodily force
Assault	Physical	<18	Y04.	assault by bodily force
Assault	Physical	<18	Y040	assault by bodily force | home
Assault	Physical	<18	Y041	assault by bodily force | residential institution
Assault	Physical	<18	Y042	assault by bodily force | school, other institution and public administrative area
Assault	Physical	<18	Y043	assault by bodily force | sports and athletics area
Assault	Physical	<18	Y044	assault by bodily force | street and highway
Assault	Physical	<18	Y045	assault by bodily force | trade and service area
Assault	Physical	<18	Y046	assault by bodily force | industrial and construction area
Assault	Physical	<18	Y047	assault by bodily force | farm
Assault	Physical	<18	Y048	assault by bodily force | other specified places
Assault	Physical	<18	Y049	assault by bodily force | unspecified place
Assault	Physical	<18	Y08	Assault by other specified means
Assault	Physical	<18	Y08.	assault by other specified means
Assault	Physical	<18	Y080	assault by other specified means | home
Assault	Physical	<18	Y081	assault by other specified means | residential institution
Assault	Physical	<18	Y082	assault by other specified means | school, other institution and public administrative area
Assault	Physical	<18	Y083	assault by other specified means | sports and athletics area
Assault	Physical	<18	Y084	assault by other specified means | street and highway
Assault	Physical	<18	Y085	assault by other specified means | trade and service area
Assault	Physical	<18	Y086	assault by other specified means | industrial and construction area
Assault	Physical	<18	Y087	assault by other specified means | farm
Assault	Physical	<18	Y088	assault by other specified means | other specified places
Assault	Physical	<18	Y089	assault by other specified means | unspecified place
Assault	Physical	<18	Y09	Assault by unspecified means
Assault	Physical	<18	Y09.	assault by unspecified means
Assault	Physical	<18	Y090	assault by unspecified means | home
Assault	Physical	<18	Y091	assault by unspecified means | residential institution
Assault	Physical	<18	Y092	assault by unspecified means | school, other institution and public administrative area
Assault	Physical	<18	Y093	assault by unspecified means | sports and athletics area
Assault	Physical	<18	Y094	assault by unspecified means | street and highway
Assault	Physical	<18	Y095	assault by unspecified means | trade and service area
Assault	Physical	<18	Y096	assault by unspecified means | industrial and construction area
Assault	Physical	<18	Y097	assault by unspecified means | farm
Assault	Physical	<18	Y098	assault by unspecified means | other specified places
Assault	Physical	<18	Y099	assault by unspecified means | unspecified place
Assault	Physical	<18	Y871	Sequelae of assault
Assault	Physical	<18	Z045	Examination and observation following other inflicted injury
Assault	Sexual	<18	Y05	sexual assault by bodily force
Assault	Sexual	<18	Y050	sexual assault by bodily force | home
Assault	Sexual	<18	Y051	sexual assault by bodily force | residential institution
Assault	Sexual	<18	Y052	sexual assault by bodily force | school, other institution and public administrative area
Assault	Sexual	<18	Y053	sexual assault by bodily force | sports and athletics area
Assault	Sexual	<18	Y054	sexual assault by bodily force | street and highway
Assault	Sexual	<18	Y055	sexual assault by bodily force | trade and service area
Assault	Sexual	<18	Y056	sexual assault by bodily force | industrial and construction area
Assault	Sexual	<18	Y057	sexual assault by bodily force | farm
Assault	Sexual	<18	Y058	sexual assault by bodily force | other specified places
Assault	Sexual	<18	Y059	sexual assault by bodily force | unspecified place
Assault	Sexual	<18	Z044	Examination and observation following alleged rape and seduction
Bite Kick	Physical	<18	W50.	hit, struck, kicked, twisted, bitten or scratched by another person
Bite Kick	Physical	<18	W500	hit, struck, kicked, twisted, bitten or scratched by another person | home
Bite Kick	Physical	<18	W501	hit, struck, kicked, twisted, bitten or scratched by another person | residential institution
Bite Kick	Physical	<18	W502	hit, struck, kicked, twisted, bitten or scratched by another person | school, other institution and public administrative area
Bite Kick	Physical	<18	W503	hit, struck, kicked, twisted, bitten or scratched by another person | sports and athletics area
Bite Kick	Physical	<18	W504	hit, struck, kicked, twisted, bitten or scratched by another person | street and highway
Bite Kick	Physical	<18	W505	hit, struck, kicked, twisted, bitten or scratched by another person | trade and service area
Bite Kick	Physical	<18	W506	hit, struck, kicked, twisted, bitten or scratched by another person | industrial and construction area
Bite Kick	Physical	<18	W507	hit, struck, kicked, twisted, bitten or scratched by another person | farm
Bite Kick	Physical	<18	W508	hit, struck, kicked, twisted, bitten or scratched by another person | other specified places
Bite Kick	Physical	<18	W509	hit, struck, kicked, twisted, bitten or scratched by another person | unspecified place
Firearms	Physical	<18	R456	Physical violence
Firearms	Physical	<18	W32	Handgun discharge
Firearms	Physical	<18	W320	Handgun discharge
Firearms	Physical	<18	W322	Handgun discharge
Firearms	Physical	<18	W324	Handgun discharge
Firearms	Physical	<18	W327	Handgun discharge
Firearms	Physical	<18	W33	Rifle, shotgun and larger firearm discharge
Firearms	Physical	<18	W330	Rifle, shotgun and larger firearm discharge
Firearms	Physical	<18	W332	Rifle, shotgun and larger firearm discharge
Firearms	Physical	<18	W333	Rifle, shotgun and larger firearm discharge
Firearms	Physical	<18	W334	Rifle, shotgun and larger firearm discharge
Firearms	Physical	<18	W335	Rifle, shotgun and larger firearm discharge
Firearms	Physical	<18	W336	Rifle, shotgun and larger firearm discharge
Firearms	Physical	<18	W337	Rifle, shotgun and larger firearm discharge
Firearms	Physical	<18	W338	Rifle, shotgun and larger firearm discharge
Firearms	Physical	<18	W339	Rifle, shotgun and larger firearm discharge
Firearms	Physical	<18	W34	Discharge from other and unspecified firearms
Firearms	Physical	<18	W345	Discharge from other and unspecified firearms
Firearms	Physical	<18	W347	Discharge from other and unspecified firearms
Firearms	Physical	<18	W348	Discharge from other and unspecified firearms
Firearms	Physical	<18	W349	Discharge from other and unspecified firearms
Fractures / dislocations	Physical	<18	M232	derangement of meniscus due to old tear or injury
Fractures / dislocations	Physical	<18	S12.	fracture of neck
Fractures / dislocations	Physical	<18	S120	fracture of first cervical vertebra
Fractures / dislocations	Physical	<18	S121	fracture of second cervical vertebra
Fractures / dislocations	Physical	<18	S122	fracture of other specified cervical vertebra
Fractures / dislocations	Physical	<18	S127	multiple fractures of cervical spine
Fractures / dislocations	Physical	<18	S128	fracture of other parts of neck
Fractures / dislocations	Physical	<18	S129	fracture of neck, part unspecified
Fractures / dislocations	Physical	<18	S22.	fracture of rib(s), sternum and thoracic spine
Fractures / dislocations	Physical	<18	S220	fracture of thoracic vertebra
Fractures / dislocations	Physical	<18	S221	multiple fractures of thoracic spine
Fractures / dislocations	Physical	<18	S222	fracture of sternum
Fractures / dislocations	Physical	<18	S223	fracture of rib
Fractures / dislocations	Physical	<18	S224	multiple fractures of ribs
Fractures / dislocations	Physical	<18	S225	flail chest
Fractures / dislocations	Physical	<18	S228	fracture of other parts of bony thorax
Fractures / dislocations	Physical	<18	S229	fracture of bony thorax, part unspecified
Fractures / dislocations	Physical	<18	S32.	fracture of lumbar spine and pelvis
Fractures / dislocations	Physical	<18	S320	fracture of lumbar vertebra
Fractures / dislocations	Physical	<18	S321	fracture of sacrum
Fractures / dislocations	Physical	<18	S322	fracture of coccyx
Fractures / dislocations	Physical	<18	S323	fracture of ilium
Fractures / dislocations	Physical	<18	S324	fracture of acetabulum
Fractures / dislocations	Physical	<18	S325	fracture of pubis
Fractures / dislocations	Physical	<18	S327	multiple fractures of lumbar spine and pelvis
Fractures / dislocations	Physical	<18	S328	fracture of other and unspecified parts of lumbar spine and pelvis
Fractures / dislocations	Physical	<18	S42.	fracture of shoulder and upper arm
Fractures / dislocations	Physical	<18	S420	fracture of clavicle
Fractures / dislocations	Physical	<18	S421	fracture of scapula
Fractures / dislocations	Physical	<18	S422	fracture of upper end of humerus
Fractures / dislocations	Physical	<18	S423	fracture of shaft of humerus
Fractures / dislocations	Physical	<18	S424	fracture of lower end of humerus
Fractures / dislocations	Physical	<18	S427	multiple fractures of clavicle, scapula and humerus
Fractures / dislocations	Physical	<18	S428	fracture of other parts of shoulder and upper arm
Fractures / dislocations	Physical	<18	S429	fracture of shoulder girdle, part unspecified
Fractures / dislocations	Physical	<18	S53.	dislocation, sprain and strain of joints and ligaments of elbow
Fractures / dislocations	Physical	<18	S530	dislocation of radial head
Fractures / dislocations	Physical	<18	S531	dislocation of elbow, unspecified
Fractures / dislocations	Physical	<18	S532	traumatic rupture of radial collateral ligament
Fractures / dislocations	Physical	<18	S533	traumatic rupture of ulnar collateral ligament
Fractures / dislocations	Physical	<18	S625	fracture of thumb
Fractures / dislocations	Physical	<18	S626	fracture of other finger
Fractures / dislocations	Physical	<18	S627	multiple fractures of fingers
Fractures / dislocations	Physical	<18	S72.	fracture of femur
Fractures / dislocations	Physical	<18	S720	fracture of neck of femur
Fractures / dislocations	Physical	<18	S721	pertrochanteric fracture
Fractures / dislocations	Physical	<18	S722	subtrochanteric fracture
Fractures / dislocations	Physical	<18	S723	fracture of shaft of femur
Fractures / dislocations	Physical	<18	S724	fracture of lower end of femur
Fractures / dislocations	Physical	<18	S727	multiple fractures of femur
Fractures / dislocations	Physical	<18	S728	fractures of other parts of femur
Fractures / dislocations	Physical	<18	S729	fracture of femur, part unspecified
Fractures / dislocations	Physical	<18	S83.	dislocation, sprain and strain of joints and ligaments of knee
Fractures / dislocations	Physical	<18	S830	dislocation of patella
Fractures / dislocations	Physical	<18	S831	dislocation of knee
Fractures / dislocations	Physical	<18	S832	tear of meniscus, current
Fractures / dislocations	Physical	<18	S833	tear of articular cartilage of knee, current
Fractures / dislocations	Physical	<18	S834	sprain and strain involving (fibular)(tibial) collateral ligament of knee
Fractures / dislocations	Physical	<18	S835	sprain and strain involving (anterior)(posterior) cruciate ligament of knee
Fractures / dislocations	Physical	<18	S836	sprain and strain of other and unspecified parts of knee
Fractures / dislocations	Physical	<18	S837	injury to multiple structures of knee
Fractures / dislocations	Physical	<18	T02.	fractures involving multiple body regions
Fractures / dislocations	Physical	<18	T020	fractures involving head with neck
Fractures / dislocations	Physical	<18	T021	fractures involving thorax with lower back and pelvis
Fractures / dislocations	Physical	<18	T022	fractures involving multiple regions of one upper limb
Fractures / dislocations	Physical	<18	T023	fractures involving multiple regions of one lower limb
Fractures / dislocations	Physical	<18	T024	fractures involving multiple regions of both upper limbs
Fractures / dislocations	Physical	<18	T025	fractures involving multiple regions of both lower limbs
Fractures / dislocations	Physical	<18	T026	fractures involving multiple regions of upper limb(s) with lower limb(s)
Fractures / dislocations	Physical	<18	T027	fractures involving thorax with lower back and pelvis with limb(s)
Fractures / dislocations	Physical	<18	T028	fractures involving other combinations of body regions
Fractures / dislocations	Physical	<18	T029	multiple fractures, unspecified
Fractures / dislocations	Physical	<18	T912	sequelae of other fracture of thorax and pelvis
Fractures / dislocations	Physical	<18	T922	sequelae of fracture at wrist and hand level
Fractures / dislocations	Physical	<18	T931	sequelae of fracture of femur
Fractures / dislocations	Physical	<18	T938	sequelae of other specified injuries of lower limb
Fractures / dislocations	Physical	<18	T941	sequelae of injuries, not specified by body region
Maternal substance	Other	<18	P043	Fetus and newborn affected by maternal use of alcohol
Maternal substance	Other	<18	P044	Fetus and newborn affected by maternal use of drugs of addiction
Maternal substance	Other	<18	P961	Neonatal withdrawal symptoms from maternal use of drugs of addiction
Maternal substance	Other	<18	Q860	Fetal alcohol syndrome (dysmorphic)
Nutrition	Other	<18	X549	Lack of water
Nutrition	Other	<18	Z586	Inadequate drinking-water supply
other	Other	<18	Z610	loss of love relationship in childhood
Possible CM	Other	<18	Z638	Other specified problems related to primary support group
Possible social care	Other	<18	Z022	Examination for admission to residential institutions
Possible social care	Other	<18	Z101	Routine general health check-up of inhabitants of institutions
Possible social care	Other	<18	Z602	Living alone
Possible social care	Other	<18	Z602	Living alone
Possible social care	Other	<18	Z611	Removal from home in childhood
Possible social care	Other	<18	Z622	Institutional upbringing
Possible social care	Other	<18	Z622	Institutionalupbringing
Possible social care	Other	<18	Z622	Otherupbringingawayfromparents
Rib fractures	Physical	<18	S22	Fracture of rib(s), sternum and thoracic spine
Rib fractures	Physical	<18	S223	Fracture of rib
Rib fractures	Physical	<18	S223	Fracture of rib
Rib fractures	Physical	<18	S224	Multiple fractures of ribs
Rib fractures	Physical	<18	S224	Multiple fractures of ribs
Trauma p/h	Physical	<18	Z916	personal history of other physical trauma
